# Supplementary material for: High-resolution real-time mechanochromic tactile sensors
Source: Sci Adv. 2026 Jul 3;12(27):eaee5236. doi: 10.1126/sciadv.aee5236 (PMC13330820; doi:10.1126/sciadv.aee5236)
Supplement: Supplementary file 2 — Movies S1 to S3 [file sciadv.aee5236_movies_s1_to_s3.zip]

Archive with 3 entries (3 files):
- aee5236_movie_s1.mov
- aee5236_movie_s2.mov
- aee5236_movie_s3.mov
